# Supplementary material for: Kisspeptin-10 Promotes Progesterone Synthesis in Bovine Ovarian Granulosa Cells via Downregulation of microRNA-1246
Source: Genes (Basel). 2022 Feb 3;13(2):298. doi: 10.3390/genes13020298 (PMC8871966; doi:10.3390/genes13020298)
Supplement: Supplementary file 1 [file genes-13-00298-s001.zip]

Archive with 1 entries (1 files):
- genes-1568036-SI.pdf
